# Supplementary material for: Venous Thromboembolism Occurrence in the Setting of Nexplanon Insertion with Multiple Risk Factors: A Case Report
Source: Healthcare (Basel). 2025 Oct 11;13(20):2563. doi: 10.3390/healthcare13202563 (PMC12562538; doi:10.3390/healthcare13202563)
Supplement: Supplementary file 1 [file healthcare-13-02563-s001.zip]

Archive with 1 entries (1 files):
- healthcare-3823916-supplementary.pdf
